# Supplementary material for: Integrating Mutation-Derived and Expression Features from Single-Cell RNA Sequencing: Pitfalls of Standard Cross-Validation in Small-Cohort Settings
Source: Int J Mol Sci. 2026 Jul 20;27(14):6429. doi: 10.3390/ijms27146429 (PMC13410935; doi:10.3390/ijms27146429)
Supplement: Supplementary file 1 [file ijms-27-06429-s001.zip]

Archive with 15 entries (14 files):
- machine_readable_tsv_if_requested/
- machine_readable_tsv_if_requested/feature_set_manifest.tsv
- machine_readable_tsv_if_requested/leakage_safe_validation_pseudocode.md
- machine_readable_tsv_if_requested/supp_table_donor_wise_uncertainty_summary.tsv
- machine_readable_tsv_if_requested/supp_table_donor_wise_validation.tsv
- machine_readable_tsv_if_requested/supp_table_expression_matrix_qc.tsv
- machine_readable_tsv_if_requested/supp_table_expression_only_gsm_predictions.tsv
- machine_readable_tsv_if_requested/supp_table_expression_only_validation_summary.tsv
- machine_readable_tsv_if_requested/supp_table_external_validation_scope.tsv
- machine_readable_tsv_if_requested/supp_table_feature_set_comparison_summary.tsv
- machine_readable_tsv_if_requested/supp_table_feature_set_gsm_prediction_comparison.tsv
- machine_readable_tsv_if_requested/supp_table_grouped_confusion_matrix.tsv
- machine_readable_tsv_if_requested/supp_table_grouped_permutation_summary.tsv
- machine_readable_tsv_if_requested/supp_table_run_donor_fold.tsv
- Supplementary_Tables_S1-S8.xlsx
