# Supplementary material for: Integrating Mutation-Derived and Expression Features from Single-Cell RNA Sequencing: Pitfalls of Standard Cross-Validation in Small-Cohort Settings
Source: Int J Mol Sci. 2026 Jul 20;27(14):6429. doi: 10.3390/ijms27146429 (PMC13410935; doi:10.3390/ijms27146429)
Supplement: Supplementary file 1 [file ijms-27-06429-s001.zip › machine_readable_tsv_if_requested/feature_set_manifest.tsv]

feature_set	matrix_path	n_features	transform
gatk_variant_only	U:\PAD\Final version\results_GATK_primary_2026-05-30\all_samples_hg38_matched_ref_2026-05-31\ijms_revision_analysis_2026-06-05\gene_burden\gene_burden_matrix.tsv	27230	GATK-derived gene-burden matrix; fold-fitted scaler/model downstream
expression_only	U:\PAD\Final version\results_GATK_primary_2026-05-30\all_samples_hg38_matched_ref_2026-05-31\ijms_revision_analysis_2026-06-05\expression_baseline\expression_log1p_cpm_matrix.tsv	18860	processed pseudobulk expression transformed as sample-wise log1p(CPM); fold-fitted scaler/model downstream
combined_gatk_variant_plus_expression	U:\PAD\Final version\results_GATK_primary_2026-05-30\all_samples_hg38_matched_ref_2026-05-31\ijms_revision_analysis_2026-06-05\feature_set_comparison\combined_gatk_variant_plus_expression_matrix.tsv	46090	row-wise concatenation of prefixed GATK gene-burden and log1p(CPM) expression features; fold-fitted scaler/model downstream
