# Supplementary material for: Integrating Mutation-Derived and Expression Features from Single-Cell RNA Sequencing: Pitfalls of Standard Cross-Validation in Small-Cohort Settings
Source: Int J Mol Sci. 2026 Jul 20;27(14):6429. doi: 10.3390/ijms27146429 (PMC13410935; doi:10.3390/ijms27146429)
Supplement: Supplementary file 1 [file ijms-27-06429-s001.zip › machine_readable_tsv_if_requested/leakage_safe_validation_pseudocode.md]

# Leakage-Safe Validation Pseudocode

Purpose: document the split-first validation rule used for the revised GATK gene-burden analyses.

Inputs:
- `X`: sample-by-gene GATK gene-burden matrix.
- `y`: binary condition label.
- `group`: GSM/donor-proxy label.

Run-level separability comparator:
1. Generate repeated stratified train/test folds from `X` and `y`.
2. For each fold:
   - Define `X_train`, `y_train`, `X_test`, and `y_test`.
   - Fit a scikit-learn `Pipeline` only on `X_train` and `y_train`.
   - Pipeline steps: `VarianceThreshold`, `StandardScaler`, L2 logistic regression with `class_weight="balanced"`.
   - Apply the fitted pipeline to `X_test`.
   - Store held-out predictions, probabilities, decision scores, and fold metrics.
3. Report run-level cross-validation as within-dataset separability only.

GSM-grouped leave-one-group-out validation:
1. Generate leave-one-group-out folds from the GSM/donor-proxy column.
2. For each fold:
   - Hold out all runs belonging to one GSM/donor proxy.
   - Fit `VarianceThreshold`, `StandardScaler`, and logistic regression only on the remaining groups.
   - Apply the fitted pipeline to the held-out group.
   - Store run-level and GSM-aggregated held-out predictions.
3. Report this as the primary independence-aware validation check for non-independent run-level observations.

Grouped permutation:
1. Permute labels at the GSM/donor-proxy level, preserving the class-balanced group-label structure.
2. Keep both runs from each GSM/donor proxy assigned to the same permuted label.
3. Re-run the grouped leave-one-group-out pipeline for each label permutation.
4. Compute exact grouped permutation p-values from the class-balanced group labelings.

Leakage-control rule:
- No feature filtering, scaling, PCA, SelectKBest, model fitting, model selection, or hyperparameter selection is fit on the full dataset before validation.
- If PCA, SelectKBest, model selection, or hyperparameter tuning is added in future analyses, it must be placed inside the fold-level pipeline or nested within the training fold.
