# Supplementary material for: Integrating Mutation-Derived and Expression Features from Single-Cell RNA Sequencing: Pitfalls of Standard Cross-Validation in Small-Cohort Settings
Source: Int J Mol Sci. 2026 Jul 20;27(14):6429. doi: 10.3390/ijms27146429 (PMC13410935; doi:10.3390/ijms27146429)
Supplement: Supplementary file 1 [file ijms-27-06429-s001.zip › machine_readable_tsv_if_requested/supp_table_donor_wise_uncertainty_summary.tsv]

metric	value	uncertainty_note
GSM/donor-proxy aggregated accuracy	5/7 = 0.714	Wilson 95% CI 0.359-0.918; very wide because only seven GSM/donor-proxy units are available.
GSM/donor-proxy aggregated balanced accuracy	0.708	Reported with exact grouped permutation p = 0.257 rather than a precise interval because n_groups = 7.
Misclassified GSM/donor proxies	Sc_Skin1 and Sc_W2	Errors occur in one unwounded and one wound-edge GSM/donor proxy.
