# Supplementary material for: Integrating Mutation-Derived and Expression Features from Single-Cell RNA Sequencing: Pitfalls of Standard Cross-Validation in Small-Cohort Settings
Source: Int J Mol Sci. 2026 Jul 20;27(14):6429. doi: 10.3390/ijms27146429 (PMC13410935; doi:10.3390/ijms27146429)
Supplement: Supplementary file 1 [file ijms-27-06429-s001.zip › machine_readable_tsv_if_requested/supp_table_donor_wise_validation.tsv]

logo_fold	donor_proxy_id	held_out_gsm	held_out_sample	n_held_out_runs	run_ids	true_condition	predicted_condition	mean_probability_wound	mean_model_decision_score	fold_correct
1	D01	GSM5364333	Sc_Skin1	2	SRR14762238;SRR14762239	unwounded	wound	0.999688	8.072	no
2	D02	GSM5364334	Sc_Skin2	2	SRR14762240;SRR14762241	unwounded	unwounded	0.000098	-9.228	yes
3	D03	GSM5364335	Sc_Skin3	2	SRR14762242;SRR14762243	unwounded	unwounded	0.072356	-2.554	yes
4	D04	GSM5364336	Sc_Skin4	2	SRR14762244;SRR14762245	unwounded	unwounded	0.015527	-4.157	yes
5	D05	GSM5364337	Sc_W1	2	SRR14762246;SRR14762247	wound	wound	0.974155	3.631	yes
6	D06	GSM5364338	Sc_W2	2	SRR14762248;SRR14762250	wound	unwounded	0.240546	-1.154	no
7	D07	GSM5364339	Sc_W3	2	SRR14762251;SRR14762252	wound	wound	0.998673	6.627	yes
