# Supplementary material for: Integrating Mutation-Derived and Expression Features from Single-Cell RNA Sequencing: Pitfalls of Standard Cross-Validation in Small-Cohort Settings
Source: Int J Mol Sci. 2026 Jul 20;27(14):6429. doi: 10.3390/ijms27146429 (PMC13410935; doi:10.3390/ijms27146429)
Supplement: Supplementary file 1 [file ijms-27-06429-s001.zip › machine_readable_tsv_if_requested/supp_table_expression_matrix_qc.tsv]

Sample ID	Expression total counts	Detected genes count >0	Condition	GSM	Sample title	Donor proxy ID
SRR14762238	13109	6554	unwounded_skin	GSM5364333	Sc_Skin1	D01
SRR14762239	11075	6063	unwounded_skin	GSM5364333	Sc_Skin1	D01
SRR14762240	6021	4015	unwounded_skin	GSM5364334	Sc_Skin2	D02
SRR14762241	1409	1039	unwounded_skin	GSM5364334	Sc_Skin2	D02
SRR14762242	8671	5393	unwounded_skin	GSM5364335	Sc_Skin3	D03
SRR14762243	8576	5372	unwounded_skin	GSM5364335	Sc_Skin3	D03
SRR14762244	5158	3316	unwounded_skin	GSM5364336	Sc_Skin4	D04
SRR14762245	8193	5192	unwounded_skin	GSM5364336	Sc_Skin4	D04
SRR14762246	11187	6072	wound_edge	GSM5364337	Sc_W1	D05
SRR14762247	11296	6092	wound_edge	GSM5364337	Sc_W1	D05
SRR14762248	8134	4954	wound_edge	GSM5364338	Sc_W2	D06
SRR14762250	7563	4700	wound_edge	GSM5364338	Sc_W2	D06
SRR14762251	9326	5458	wound_edge	GSM5364339	Sc_W3	D07
SRR14762252	9482	5550	wound_edge	GSM5364339	Sc_W3	D07
