# Supplementary material for: Integrating Mutation-Derived and Expression Features from Single-Cell RNA Sequencing: Pitfalls of Standard Cross-Validation in Small-Cohort Settings
Source: Int J Mol Sci. 2026 Jul 20;27(14):6429. doi: 10.3390/ijms27146429 (PMC13410935; doi:10.3390/ijms27146429)
Supplement: Supplementary file 1 [file ijms-27-06429-s001.zip › machine_readable_tsv_if_requested/supp_table_expression_only_gsm_predictions.tsv]

Held-out GSM	Sample title	n runs	Run IDs	True condition	Run-level predictions	Mean wound-edge probability	GSM-aggregated prediction	Correct
GSM5364333	Sc_Skin1	2	SRR14762238;SRR14762239	unwounded_skin	wound_edge;wound_edge	0.960	wound_edge	False
GSM5364334	Sc_Skin2	2	SRR14762240;SRR14762241	unwounded_skin	unwounded_skin;unwounded_skin	0.252	unwounded_skin	True
GSM5364335	Sc_Skin3	2	SRR14762242;SRR14762243	unwounded_skin	unwounded_skin;unwounded_skin	0.153	unwounded_skin	True
GSM5364336	Sc_Skin4	2	SRR14762244;SRR14762245	unwounded_skin	unwounded_skin;unwounded_skin	0.280	unwounded_skin	True
GSM5364337	Sc_W1	2	SRR14762246;SRR14762247	wound_edge	wound_edge;wound_edge	0.790	wound_edge	True
GSM5364338	Sc_W2	2	SRR14762248;SRR14762250	wound_edge	unwounded_skin;unwounded_skin	0.104	unwounded_skin	False
GSM5364339	Sc_W3	2	SRR14762251;SRR14762252	wound_edge	wound_edge;wound_edge	0.772	wound_edge	True
