# Supplementary material for: Integrating Mutation-Derived and Expression Features from Single-Cell RNA Sequencing: Pitfalls of Standard Cross-Validation in Small-Cohort Settings
Source: Int J Mol Sci. 2026 Jul 20;27(14):6429. doi: 10.3390/ijms27146429 (PMC13410935; doi:10.3390/ijms27146429)
Supplement: Supplementary file 1 [file ijms-27-06429-s001.zip › machine_readable_tsv_if_requested/supp_table_expression_only_validation_summary.tsv]

Analysis	Role in revision	Input features	Evaluation unit	n runs	n GSM groups	Balanced accuracy	ROC-AUC	Group overlap in train/test	Interpretation
Expression-only run-level CV	Optimistic separability comparator	log1p(CPM) pseudobulk expression features	run/sample row	14	7	0.960 +/- 0.133	1.000 +/- 0.000	0.884	Optimistic run-level separability comparator; paired group observations can appear in both train and test.
Expression-only GSM-grouped validation, run pooled	Leakage-controlled run-level check	log1p(CPM) pseudobulk expression features	run/sample rows pooled across held-out group folds	14	7	0.708	0.500	0.000	Leakage-controlled grouped validation at run level; held-out group rows are never in training.
Expression-only GSM-grouped validation, GSM aggregated	Independence-aware validation check	log1p(CPM) pseudobulk expression features	independent group, rows aggregated by mean probability	14	7	0.708	0.500	0.000	Primary independence-aware validation; independent unit is the metadata group.
Expression-only exact GSM permutation (GSM balanced accuracy)	Null-label check at GSM level	log1p(CPM) pseudobulk expression features	independent GSM group	14	7	observed 0.708; p=0.286		0.000	Class-balanced exact permutation over 35 GSM labelings; 3 positive groups / 4 negative groups preserved.
Expression-only exact GSM permutation (GSM ROC-AUC)	Null-label check at GSM level	log1p(CPM) pseudobulk expression features	independent GSM group	14	7		observed 0.500; p=0.543	0.000	Class-balanced exact permutation over 35 GSM labelings; 3 positive groups / 4 negative groups preserved.
