# Supplementary material for: Integrating Mutation-Derived and Expression Features from Single-Cell RNA Sequencing: Pitfalls of Standard Cross-Validation in Small-Cohort Settings
Source: Int J Mol Sci. 2026 Jul 20;27(14):6429. doi: 10.3390/ijms27146429 (PMC13410935; doi:10.3390/ijms27146429)
Supplement: Supplementary file 1 [file ijms-27-06429-s001.zip › machine_readable_tsv_if_requested/supp_table_external_validation_scope.tsv]

Dataset	GEO title	Organism/platform	Samples in GEO	Data availability in GEO	Relevance to current manuscript	Allowed revision use	Not claimed as	Planned manuscript wording	Source URL	Accessed date
GSE248247	Characterization of Diabetic and Non-Diabetic Foot Ulcers Using Single-Cell RNA-Sequencing	Homo sapiens; GPL20301 Illumina HiSeq 4000	2 samples: human diabetic foot ulcer and human non-diabetic ulcer	GSE248247_RAW.tar (MTX/TSV) and raw data available in SRA	Human foot-ulcer scRNA-seq generated with an optimized 10X Genomics workflow, but only two ulcer samples and not the same wound-edge/unwounded-skin design as PRJNA736095.	Raw 10x feasibility only	Not strong external classifier validation; not an independent donor-grouped performance cohort; not orthogonal DNA validation of RNA-derived variants.	Public raw 10x feasibility dataset showing that related human wound/ulcer scRNA-seq data exist, but it is insufficient for robust external validation of the classifier.	https://www.ncbi.nlm.nih.gov/geo/query/acc.cgi?acc=GSE248247	2026-06-09
GSE165816	Single Cell Transcriptomic Landscape of Diabetic Foot Ulcers	Homo sapiens; GPL24676 Illumina NovaSeq 6000	54 samples from foot skin, forearm skin, and PBMCs across non-diabetic subjects and diabetic patients with/without DFU	Processed supplementary CSV files; raw data not available in GEO due patient privacy concerns	Large public DFU single-cell expression resource for biological/expression context, but raw sequencing files are not provided in GEO for the current GATK-based variant-calling pipeline.	Processed biological/expression validation/context only	Not raw 10x GATK reprocessing validation; not independent mutation-derived classifier validation; not orthogonal variant validation.	Processed public DFU single-cell expression dataset suitable for contextual expression/biological validation, not a direct raw-pipeline validation cohort.	https://www.ncbi.nlm.nih.gov/geo/query/acc.cgi?acc=GSE165816	2026-06-09
GSE265972	Spatiotemporal Single-Cell Roadmap of Human Skin Wound Healing (Single-cell-VU)	Homo sapiens; GPL24676 Illumina NovaSeq 6000	9 samples: 5 matched healthy controls and 4 venous ulcer samples	Processed annotation/metadata and processed TAR files; GEO notes controlled-access raw sequencing data in EGA and raw data not provided for the GEO record	Human skin wound-healing/venous-ulcer single-cell expression resource, but raw data are not openly provided in GEO and disease context differs from PRJNA736095.	Processed biological/expression validation/context only	Not open raw 10x reprocessing validation; not independent mutation-derived classifier validation; not orthogonal variant validation.	Processed venous-ulcer/skin-wound expression resource for biological context only; not a direct raw external validation of the GATK mutation-derived classifier.	https://www.ncbi.nlm.nih.gov/geo/query/acc.cgi?acc=GSE265972	2026-06-09
