# Supplementary material for: Integrating Mutation-Derived and Expression Features from Single-Cell RNA Sequencing: Pitfalls of Standard Cross-Validation in Small-Cohort Settings
Source: Int J Mol Sci. 2026 Jul 20;27(14):6429. doi: 10.3390/ijms27146429 (PMC13410935; doi:10.3390/ijms27146429)
Supplement: Supplementary file 1 [file ijms-27-06429-s001.zip › machine_readable_tsv_if_requested/supp_table_feature_set_comparison_summary.tsv]

Feature set	n features	Feature source/transform	Run-level CV balanced accuracy	Run-level CV ROC-AUC	Mean same-GSM train/test overlap in run-level CV	GSM-grouped balanced accuracy	GSM-grouped ROC-AUC	Exact GSM permutation p (balanced accuracy)	Exact GSM permutation p (ROC-AUC)	Correct GSM groups	Misclassified GSM groups	Revision interpretation	Delta GSM BA vs variant-only	Delta GSM BA vs expression-only
GATK variant-derived gene burden only	27230	GATK-derived gene-burden matrix	0.973 +/- 0.113	0.980 +/- 0.140	0.884	0.708	0.750	0.257	0.286	5/7	Sc_Skin1 (GSM5364333); Sc_W2 (GSM5364338)	No independent-validation claim; used to compare feature-set behavior under identical GSM-grouped splits.	+0.000	+0.000
Expression only	18860	log1p(CPM) pseudobulk expression matrix	0.960 +/- 0.133	1.000 +/- 0.000	0.884	0.708	0.500	0.286	0.543	5/7	Sc_Skin1 (GSM5364333); Sc_W2 (GSM5364338)	No independent-validation claim; used to compare feature-set behavior under identical GSM-grouped splits.	+0.000	+0.000
Combined GATK variant + expression	46090	Concatenated prefixed GATK gene-burden + log1p(CPM) expression features	0.950 +/- 0.151	0.980 +/- 0.140	0.884	0.708	0.750	0.257	0.286	5/7	Sc_Skin1 (GSM5364333); Sc_W2 (GSM5364338)	No independent-validation claim; used to compare feature-set behavior under identical GSM-grouped splits.	+0.000	+0.000
