# Supplementary material for: Integrating Mutation-Derived and Expression Features from Single-Cell RNA Sequencing: Pitfalls of Standard Cross-Validation in Small-Cohort Settings
Source: Int J Mol Sci. 2026 Jul 20;27(14):6429. doi: 10.3390/ijms27146429 (PMC13410935; doi:10.3390/ijms27146429)
Supplement: Supplementary file 1 [file ijms-27-06429-s001.zip › machine_readable_tsv_if_requested/supp_table_feature_set_gsm_prediction_comparison.tsv]

Held-out GSM	Sample title	Run IDs	True condition	Variant-only prediction	Variant-only mean wound probability	Variant-only mean decision score	Variant-only correct	Expression-only prediction	Expression-only mean wound probability	Expression-only mean decision score	Expression-only correct	Combined prediction	Combined mean wound probability	Combined mean decision score	Combined correct
GSM5364333	Sc_Skin1	SRR14762238;SRR14762239	unwounded_skin	wound_edge	1.000	8.072	False	wound_edge	0.960	3.191	False	wound_edge	0.999	7.360	False
GSM5364334	Sc_Skin2	SRR14762240;SRR14762241	unwounded_skin	unwounded_skin	0.000	-9.228	True	unwounded_skin	0.252	-1.090	True	unwounded_skin	0.001	-7.084	True
GSM5364335	Sc_Skin3	SRR14762242;SRR14762243	unwounded_skin	unwounded_skin	0.072	-2.554	True	unwounded_skin	0.153	-1.714	True	unwounded_skin	0.070	-2.584	True
GSM5364336	Sc_Skin4	SRR14762244;SRR14762245	unwounded_skin	unwounded_skin	0.016	-4.157	True	unwounded_skin	0.280	-1.035	True	unwounded_skin	0.023	-3.779	True
GSM5364337	Sc_W1	SRR14762246;SRR14762247	wound_edge	wound_edge	0.974	3.631	True	wound_edge	0.790	1.326	True	wound_edge	0.960	3.177	True
GSM5364338	Sc_W2	SRR14762248;SRR14762250	wound_edge	unwounded_skin	0.241	-1.154	False	unwounded_skin	0.104	-2.154	False	unwounded_skin	0.287	-0.910	False
GSM5364339	Sc_W3	SRR14762251;SRR14762252	wound_edge	wound_edge	0.999	6.627	True	wound_edge	0.772	1.220	True	wound_edge	0.994	5.127	True
