# Supplementary material for: Integrating Mutation-Derived and Expression Features from Single-Cell RNA Sequencing: Pitfalls of Standard Cross-Validation in Small-Cohort Settings
Source: Int J Mol Sci. 2026 Jul 20;27(14):6429. doi: 10.3390/ijms27146429 (PMC13410935; doi:10.3390/ijms27146429)
Supplement: Supplementary file 1 [file ijms-27-06429-s001.zip › machine_readable_tsv_if_requested/supp_table_grouped_confusion_matrix.tsv]

analysis	true_condition	pred_unwounded	pred_wound
grouped_logo_donor_aggregated	unwounded	3	1
grouped_logo_donor_aggregated	wound	1	2
