# Supplementary material for: Integrating Mutation-Derived and Expression Features from Single-Cell RNA Sequencing: Pitfalls of Standard Cross-Validation in Small-Cohort Settings
Source: Int J Mol Sci. 2026 Jul 20;27(14):6429. doi: 10.3390/ijms27146429 (PMC13410935; doi:10.3390/ijms27146429)
Supplement: Supplementary file 1 [file ijms-27-06429-s001.zip › machine_readable_tsv_if_requested/supp_table_grouped_permutation_summary.tsv]

analysis	metric	observed_value	exact_class_balanced_labelings	labelings_ge_observed	exact_p_value	label_permutation_unit	class_balance_preserved
Exact GSM-grouped permutation	donor_balanced_accuracy	0.708	35	9	0.257	GSM/sample_title group	3 wound GSM groups / 4 unwounded GSM groups
Exact GSM-grouped permutation	donor_roc_auc	0.750	35	10	0.286	GSM/sample_title group	3 wound GSM groups / 4 unwounded GSM groups
Exact GSM-grouped permutation	run_balanced_accuracy	0.708	35	9	0.257	GSM/sample_title group	3 wound GSM groups / 4 unwounded GSM groups
