# Supplementary material for: Integrating Mutation-Derived and Expression Features from Single-Cell RNA Sequencing: Pitfalls of Standard Cross-Validation in Small-Cohort Settings
Source: Int J Mol Sci. 2026 Jul 20;27(14):6429. doi: 10.3390/ijms27146429 (PMC13410935; doi:10.3390/ijms27146429)
Supplement: Supplementary file 1 [file ijms-27-06429-s001.zip › machine_readable_tsv_if_requested/supp_table_run_donor_fold.tsv]

run_id	donor_proxy_id	geo_gsm_accession	sample_title	condition	leave_one_group_out_fold	run_lane	sex	age_years	sra_experiment	biosample	source_name
SRR14762238	D01	GSM5364333	Sc_Skin1	unwounded skin	Fold 1: held out GSM/donor proxy	r1	Male	69	SRX11095720	SAMN19608534	human unwounded skin tissue
SRR14762239	D01	GSM5364333	Sc_Skin1	unwounded skin	Fold 1: held out GSM/donor proxy	r2	Male	69	SRX11095720	SAMN19608534	human unwounded skin tissue
SRR14762240	D02	GSM5364334	Sc_Skin2	unwounded skin	Fold 2: held out GSM/donor proxy	r1	Female	53	SRX11095721	SAMN19608533	human unwounded skin tissue
SRR14762241	D02	GSM5364334	Sc_Skin2	unwounded skin	Fold 2: held out GSM/donor proxy	r2	Female	53	SRX11095721	SAMN19608533	human unwounded skin tissue
SRR14762242	D03	GSM5364335	Sc_Skin3	unwounded skin	Fold 3: held out GSM/donor proxy	r1	Female	23	SRX11095722	SAMN19608532	human unwounded skin tissue
SRR14762243	D03	GSM5364335	Sc_Skin3	unwounded skin	Fold 3: held out GSM/donor proxy	r2	Female	23	SRX11095722	SAMN19608532	human unwounded skin tissue
SRR14762244	D04	GSM5364336	Sc_Skin4	unwounded skin	Fold 4: held out GSM/donor proxy	r1	Female	28	SRX11095723	SAMN19608531	human unwounded skin tissue
SRR14762245	D04	GSM5364336	Sc_Skin4	unwounded skin	Fold 4: held out GSM/donor proxy	r2	Female	28	SRX11095723	SAMN19608531	human unwounded skin tissue
SRR14762246	D05	GSM5364337	Sc_W1	wound edge	Fold 5: held out GSM/donor proxy	r1	Male	39	SRX11095724	SAMN19608530	human chronic wound edge tissue
SRR14762247	D05	GSM5364337	Sc_W1	wound edge	Fold 5: held out GSM/donor proxy	r2	Male	39	SRX11095724	SAMN19608530	human chronic wound edge tissue
SRR14762248	D06	GSM5364338	Sc_W2	wound edge	Fold 6: held out GSM/donor proxy	r1	Male	69	SRX11095725	SAMN19608529	human chronic wound edge tissue
SRR14762250	D06	GSM5364338	Sc_W2	wound edge	Fold 6: held out GSM/donor proxy	r2	Male	69	SRX11095725	SAMN19608529	human chronic wound edge tissue
SRR14762251	D07	GSM5364339	Sc_W3	wound edge	Fold 7: held out GSM/donor proxy	r1	Female	42	SRX11095726	SAMN19608528	human chronic wound edge tissue
SRR14762252	D07	GSM5364339	Sc_W3	wound edge	Fold 7: held out GSM/donor proxy	r2	Female	42	SRX11095726	SAMN19608528	human chronic wound edge tissue
