# Supplementary material for: Integrating Mutation-Derived and Expression Features from Single-Cell RNA Sequencing: Pitfalls of Standard Cross-Validation in Small-Cohort Settings
Source: Int J Mol Sci. 2026 Jul 20;27(14):6429. doi: 10.3390/ijms27146429 (PMC13410935; doi:10.3390/ijms27146429)
Supplement: Supplementary file 1 [file ijms-27-06429-s001.zip › Supplementary_Tables_S1-S8.xlsx]

## Sheet: Manifest
Item	Description	Source file(s)
S1_RunMapping	Supplementary Table S1. Run-to-GSM/donor-proxy-to-condition mapping and grouped-validation fold assignment.	revision_outputs_2026-06-09 / manuscript revised tables
S2_LeakageWorkflow	Supplementary Table S2. Leakage-safe validation pseudocode / split-first workflow.	revision_outputs_2026-06-09 / manuscript revised tables
S3_GSMPredictions	Supplementary Table S3. GSM-wise held-out predictions under leave-one-GSM-out validation.	revision_outputs_2026-06-09 / manuscript revised tables
S4_ConfusionUncertainty	Supplementary Table S4. GSM-aggregated confusion matrix and uncertainty summary.	revision_outputs_2026-06-09 / manuscript revised tables
S5_GroupedPermutation	Supplementary Table S5. Exact GSM-grouped permutation test summary.	revision_outputs_2026-06-09 / manuscript revised tables
S6_ExpressionSummary	Supplementary Table S6. Expression-only baseline validation summary and supporting outputs.	revision_outputs_2026-06-09 / manuscript revised tables
S7_FeatureSetComparison	Supplementary Table S7. Variant-only, expression-only, and combined feature-set comparison under identical splits.	revision_outputs_2026-06-09 / manuscript revised tables
S8_ExternalScope	Supplementary Table S8. External dataset scope and wording table.	revision_outputs_2026-06-09 / manuscript revised tables

## Sheet: S1_RunMapping
Supplementary Table S1. Run-to-GSM/donor-proxy-to-condition mapping and grouped-validation fold assignment.
run_id	donor_proxy_id	geo_gsm_accession	sample_title	condition	leave_one_group_out_fold	run_lane	sex	age_years	sra_experiment	biosample	source_name
SRR14762238	D01	GSM5364333	Sc_Skin1	unwounded skin	Fold 1: held out GSM/donor proxy	r1	Male	69	SRX11095720	SAMN19608534	human unwounded skin tissue
SRR14762239	D01	GSM5364333	Sc_Skin1	unwounded skin	Fold 1: held out GSM/donor proxy	r2	Male	69	SRX11095720	SAMN19608534	human unwounded skin tissue
SRR14762240	D02	GSM5364334	Sc_Skin2	unwounded skin	Fold 2: held out GSM/donor proxy	r1	Female	53	SRX11095721	SAMN19608533	human unwounded skin tissue
SRR14762241	D02	GSM5364334	Sc_Skin2	unwounded skin	Fold 2: held out GSM/donor proxy	r2	Female	53	SRX11095721	SAMN19608533	human unwounded skin tissue
SRR14762242	D03	GSM5364335	Sc_Skin3	unwounded skin	Fold 3: held out GSM/donor proxy	r1	Female	23	SRX11095722	SAMN19608532	human unwounded skin tissue
SRR14762243	D03	GSM5364335	Sc_Skin3	unwounded skin	Fold 3: held out GSM/donor proxy	r2	Female	23	SRX11095722	SAMN19608532	human unwounded skin tissue
SRR14762244	D04	GSM5364336	Sc_Skin4	unwounded skin	Fold 4: held out GSM/donor proxy	r1	Female	28	SRX11095723	SAMN19608531	human unwounded skin tissue
SRR14762245	D04	GSM5364336	Sc_Skin4	unwounded skin	Fold 4: held out GSM/donor proxy	r2	Female	28	SRX11095723	SAMN19608531	human unwounded skin tissue
SRR14762246	D05	GSM5364337	Sc_W1	wound edge	Fold 5: held out GSM/donor proxy	r1	Male	39	SRX11095724	SAMN19608530	human chronic wound edge tissue
SRR14762247	D05	GSM5364337	Sc_W1	wound edge	Fold 5: held out GSM/donor proxy	r2	Male	39	SRX11095724	SAMN19608530	human chronic wound edge tissue
SRR14762248	D06	GSM5364338	Sc_W2	wound edge	Fold 6: held out GSM/donor proxy	r1	Male	69	SRX11095725	SAMN19608529	human chronic wound edge tissue
SRR14762250	D06	GSM5364338	Sc_W2	wound edge	Fold 6: held out GSM/donor proxy	r2	Male	69	SRX11095725	SAMN19608529	human chronic wound edge tissue
SRR14762251	D07	GSM5364339	Sc_W3	wound edge	Fold 7: held out GSM/donor proxy	r1	Female	42	SRX11095726	SAMN19608528	human chronic wound edge tissue
SRR14762252	D07	GSM5364339	Sc_W3	wound edge	Fold 7: held out GSM/donor proxy	r2	Female	42	SRX11095726	SAMN19608528	human chronic wound edge tissue

## Sheet: S2_LeakageWorkflow
Supplementary Table S2. Leakage-safe validation pseudocode / split-first workflow.
Step	Operation / rule
1	Purpose: document the split-first validation rule used for the revised GATK gene-burden analyses.
2	Inputs:
3	X: sample-by-gene GATK gene-burden matrix.
4	y: binary condition label.
5	group: GSM/donor-proxy label.
6	Run-level separability comparator:
7	1. Generate repeated stratified train/test folds from X and y.
8	2. For each fold:
9	Define X_train, y_train, X_test, and y_test.
10	Fit a scikit-learn Pipeline only on X_train and y_train.
11	Pipeline steps: VarianceThreshold, StandardScaler, L2 logistic regression with class_weight="balanced".
12	Apply the fitted pipeline to X_test.
13	Store held-out predictions, probabilities, decision scores, and fold metrics.
14	3. Report run-level cross-validation as within-dataset separability only.
15	GSM-grouped leave-one-group-out validation:
16	1. Generate leave-one-group-out folds from the GSM/donor-proxy column.
17	2. For each fold:
18	Hold out all runs belonging to one GSM/donor proxy.
19	Fit VarianceThreshold, StandardScaler, and logistic regression only on the remaining groups.
20	Apply the fitted pipeline to the held-out group.
21	Store run-level and GSM-aggregated held-out predictions.
22	3. Report this as the primary independence-aware validation check for non-independent run-level observations.
23	Grouped permutation:
24	1. Permute labels at the GSM/donor-proxy level, preserving the class-balanced group-label structure.
25	2. Keep both runs from each GSM/donor proxy assigned to the same permuted label.
26	3. Re-run the grouped leave-one-group-out pipeline for each label permutation.
27	4. Compute exact grouped permutation p-values from the class-balanced group labelings.
28	Leakage-control rule:
29	No feature filtering, scaling, PCA, SelectKBest, model fitting, model selection, or hyperparameter selection is fit on the full dataset before validation.
30	If PCA, SelectKBest, model selection, or hyperparameter tuning is added in future analyses, it must be placed inside the fold-level pipeline or nested within the training fold.

## Sheet: S3_GSMPredictions
Supplementary Table S3. GSM-wise held-out predictions under leave-one-GSM-out validation.
logo_fold	donor_proxy_id	held_out_gsm	held_out_sample	n_held_out_runs	run_ids	true_condition	predicted_condition	mean_probability_wound	mean_model_decision_score	fold_correct
1	D01	GSM5364333	Sc_Skin1	2	SRR14762238;SRR14762239	unwounded	wound	0.999688	8.072	no
2	D02	GSM5364334	Sc_Skin2	2	SRR14762240;SRR14762241	unwounded	unwounded	0.000098	-9.228	yes
3	D03	GSM5364335	Sc_Skin3	2	SRR14762242;SRR14762243	unwounded	unwounded	0.072356	-2.554	yes
4	D04	GSM5364336	Sc_Skin4	2	SRR14762244;SRR14762245	unwounded	unwounded	0.015527	-4.157	yes
5	D05	GSM5364337	Sc_W1	2	SRR14762246;SRR14762247	wound	wound	0.974155	3.631	yes
6	D06	GSM5364338	Sc_W2	2	SRR14762248;SRR14762250	wound	unwounded	0.240546	-1.154	no
7	D07	GSM5364339	Sc_W3	2	SRR14762251;SRR14762252	wound	wound	0.998673	6.627	yes

## Sheet: S4_ConfusionUncertainty
Supplementary Table S4. GSM-aggregated confusion matrix and uncertainty summary.
GSM-aggregated confusion matrix
analysis	true_condition	pred_unwounded	pred_wound
grouped_logo_donor_aggregated	unwounded	3	1
grouped_logo_donor_aggregated	wound	1	2
Small-cohort uncertainty summary
metric	value	uncertainty_note
GSM/donor-proxy aggregated accuracy	5/7 = 0.714	Wilson 95% CI 0.359-0.918; very wide because only seven GSM/donor-proxy units are available.
GSM/donor-proxy aggregated balanced accuracy	0.708	Reported with exact grouped permutation p = 0.257 rather than a precise interval because n_groups = 7.
Misclassified GSM/donor proxies	Sc_Skin1 and Sc_W2	Errors occur in one unwounded and one wound-edge GSM/donor proxy.

## Sheet: S5_GroupedPermutation
Supplementary Table S5. Exact GSM-grouped permutation test summary.
analysis	metric	observed_value	exact_class_balanced_labelings	labelings_ge_observed	exact_p_value	label_permutation_unit	class_balance_preserved
Exact GSM-grouped permutation	donor_balanced_accuracy	0.708	35	9	0.257	GSM/sample_title group	3 wound GSM groups / 4 unwounded GSM groups
Exact GSM-grouped permutation	donor_roc_auc	0.750	35	10	0.286	GSM/sample_title group	3 wound GSM groups / 4 unwounded GSM groups
Exact GSM-grouped permutation	run_balanced_accuracy	0.708	35	9	0.257	GSM/sample_title group	3 wound GSM groups / 4 unwounded GSM groups

## Sheet: S6_ExpressionSummary
Supplementary Table S6. Expression-only baseline validation summary and supporting outputs.
Expression-only validation summary
Analysis	Role in revision	Input features	Evaluation unit	n runs	n GSM groups	Balanced accuracy	ROC-AUC	Group overlap in train/test	Interpretation
Expression-only run-level CV	Optimistic separability comparator	log1p(CPM) pseudobulk expression features	run/sample row	14	7	0.960 +/- 0.133	1.000 +/- 0.000	0.884	Optimistic run-level separability comparator; paired group observations can appear in both train and test.
Expression-only GSM-grouped validation, run pooled	Leakage-controlled run-level check	log1p(CPM) pseudobulk expression features	run/sample rows pooled across held-out group folds	14	7	0.708	0.500	0.000	Leakage-controlled grouped validation at run level; held-out group rows are never in training.
Expression-only GSM-grouped validation, GSM aggregated	Independence-aware validation check	log1p(CPM) pseudobulk expression features	independent group, rows aggregated by mean probability	14	7	0.708	0.500	0.000	Primary independence-aware validation; independent unit is the metadata group.
Expression-only exact GSM permutation (GSM balanced accuracy)	Null-label check at GSM level	log1p(CPM) pseudobulk expression features	independent GSM group	14	7	observed 0.708; p=0.286		0.000	Class-balanced exact permutation over 35 GSM labelings; 3 positive groups / 4 negative groups preserved.
Expression-only exact GSM permutation (GSM ROC-AUC)	Null-label check at GSM level	log1p(CPM) pseudobulk expression features	independent GSM group	14	7		observed 0.500; p=0.543	0.000	Class-balanced exact permutation over 35 GSM labelings; 3 positive groups / 4 negative groups preserved.
Expression-only GSM-wise predictions
Held-out GSM	Sample title	n runs	Run IDs	True condition	Run-level predictions	Mean wound-edge probability	GSM-aggregated prediction	Correct
GSM5364333	Sc_Skin1	2	SRR14762238;SRR14762239	unwounded_skin	wound_edge;wound_edge	0.960	wound_edge	False
GSM5364334	Sc_Skin2	2	SRR14762240;SRR14762241	unwounded_skin	unwounded_skin;unwounded_skin	0.252	unwounded_skin	True
GSM5364335	Sc_Skin3	2	SRR14762242;SRR14762243	unwounded_skin	unwounded_skin;unwounded_skin	0.153	unwounded_skin	True
GSM5364336	Sc_Skin4	2	SRR14762244;SRR14762245	unwounded_skin	unwounded_skin;unwounded_skin	0.280	unwounded_skin	True
GSM5364337	Sc_W1	2	SRR14762246;SRR14762247	wound_edge	wound_edge;wound_edge	0.790	wound_edge	True
GSM5364338	Sc_W2	2	SRR14762248;SRR14762250	wound_edge	unwounded_skin;unwounded_skin	0.104	unwounded_skin	False
GSM5364339	Sc_W3	2	SRR14762251;SRR14762252	wound_edge	wound_edge;wound_edge	0.772	wound_edge	True
Expression matrix QC
Sample ID	Expression total counts	Detected genes count >0	Condition	GSM	Sample title	Donor proxy ID
SRR14762238	13109	6554	unwounded_skin	GSM5364333	Sc_Skin1	D01
SRR14762239	11075	6063	unwounded_skin	GSM5364333	Sc_Skin1	D01
SRR14762240	6021	4015	unwounded_skin	GSM5364334	Sc_Skin2	D02
SRR14762241	1409	1039	unwounded_skin	GSM5364334	Sc_Skin2	D02
SRR14762242	8671	5393	unwounded_skin	GSM5364335	Sc_Skin3	D03
SRR14762243	8576	5372	unwounded_skin	GSM5364335	Sc_Skin3	D03
SRR14762244	5158	3316	unwounded_skin	GSM5364336	Sc_Skin4	D04
SRR14762245	8193	5192	unwounded_skin	GSM5364336	Sc_Skin4	D04
SRR14762246	11187	6072	wound_edge	GSM5364337	Sc_W1	D05
SRR14762247	11296	6092	wound_edge	GSM5364337	Sc_W1	D05
SRR14762248	8134	4954	wound_edge	GSM5364338	Sc_W2	D06
SRR14762250	7563	4700	wound_edge	GSM5364338	Sc_W2	D06
SRR14762251	9326	5458	wound_edge	GSM5364339	Sc_W3	D07
SRR14762252	9482	5550	wound_edge	GSM5364339	Sc_W3	D07

## Sheet: S7_FeatureSetComparison
Supplementary Table S7. Variant-only, expression-only, and combined feature-set comparison under identical splits.
Feature-set comparison summary
Feature set	n features	Feature source/transform	Run-level CV balanced accuracy	Run-level CV ROC-AUC	Mean same-GSM train/test overlap in run-level CV	GSM-grouped balanced accuracy	GSM-grouped ROC-AUC	Exact GSM permutation p (balanced accuracy)	Exact GSM permutation p (ROC-AUC)	Correct GSM groups	Misclassified GSM groups	Revision interpretation	Delta GSM BA vs variant-only	Delta GSM BA vs expression-only
GATK variant-derived gene burden only	27230	GATK-derived gene-burden matrix	0.973 +/- 0.113	0.980 +/- 0.140	0.884	0.708	0.750	0.257	0.286	5/7	Sc_Skin1 (GSM5364333); Sc_W2 (GSM5364338)	No independent-validation claim; used to compare feature-set behavior under identical GSM-grouped splits.	+0.000	+0.000
Expression only	18860	log1p(CPM) pseudobulk expression matrix	0.960 +/- 0.133	1.000 +/- 0.000	0.884	0.708	0.500	0.286	0.543	5/7	Sc_Skin1 (GSM5364333); Sc_W2 (GSM5364338)	No independent-validation claim; used to compare feature-set behavior under identical GSM-grouped splits.	+0.000	+0.000
Combined GATK variant + expression	46090	Concatenated prefixed GATK gene-burden + log1p(CPM) expression features	0.950 +/- 0.151	0.980 +/- 0.140	0.884	0.708	0.750	0.257	0.286	5/7	Sc_Skin1 (GSM5364333); Sc_W2 (GSM5364338)	No independent-validation claim; used to compare feature-set behavior under identical GSM-grouped splits.	+0.000	+0.000
Feature-set GSM prediction comparison
Held-out GSM	Sample title	Run IDs	True condition	Variant-only prediction	Variant-only mean wound probability	Variant-only mean decision score	Variant-only correct	Expression-only prediction	Expression-only mean wound probability	Expression-only mean decision score	Expression-only correct	Combined prediction	Combined mean wound probability	Combined mean decision score	Combined correct
GSM5364333	Sc_Skin1	SRR14762238;SRR14762239	unwounded_skin	wound_edge	1.000	8.072	False	wound_edge	0.960	3.191	False	wound_edge	0.999	7.360	False
GSM5364334	Sc_Skin2	SRR14762240;SRR14762241	unwounded_skin	unwounded_skin	0.000	-9.228	True	unwounded_skin	0.252	-1.090	True	unwounded_skin	0.001	-7.084	True
GSM5364335	Sc_Skin3	SRR14762242;SRR14762243	unwounded_skin	unwounded_skin	0.072	-2.554	True	unwounded_skin	0.153	-1.714	True	unwounded_skin	0.070	-2.584	True
GSM5364336	Sc_Skin4	SRR14762244;SRR14762245	unwounded_skin	unwounded_skin	0.016	-4.157	True	unwounded_skin	0.280	-1.035	True	unwounded_skin	0.023	-3.779	True
GSM5364337	Sc_W1	SRR14762246;SRR14762247	wound_edge	wound_edge	0.974	3.631	True	wound_edge	0.790	1.326	True	wound_edge	0.960	3.177	True
GSM5364338	Sc_W2	SRR14762248;SRR14762250	wound_edge	unwounded_skin	0.241	-1.154	False	unwounded_skin	0.104	-2.154	False	unwounded_skin	0.287	-0.910	False
GSM5364339	Sc_W3	SRR14762251;SRR14762252	wound_edge	wound_edge	0.999	6.627	True	wound_edge	0.772	1.220	True	wound_edge	0.994	5.127	True
Feature-set manifest
feature_set	matrix_path	n_features	transform
gatk_variant_only	U:\PAD\Final version\results_GATK_primary_2026-05-30\all_samples_hg38_matched_ref_2026-05-31\ijms_revision_analysis_2026-06-05\gene_burden\gene_burden_matrix.tsv	27230	GATK-derived gene-burden matrix; fold-fitted scaler/model downstream
expression_only	U:\PAD\Final version\results_GATK_primary_2026-05-30\all_samples_hg38_matched_ref_2026-05-31\ijms_revision_analysis_2026-06-05\expression_baseline\expression_log1p_cpm_matrix.tsv	18860	processed pseudobulk expression transformed as sample-wise log1p(CPM); fold-fitted scaler/model downstream
combined_gatk_variant_plus_expression	U:\PAD\Final version\results_GATK_primary_2026-05-30\all_samples_hg38_matched_ref_2026-05-31\ijms_revision_analysis_2026-06-05\feature_set_comparison\combined_gatk_variant_plus_expression_matrix.tsv	46090	row-wise concatenation of prefixed GATK gene-burden and log1p(CPM) expression features; fold-fitted scaler/model downstream

## Sheet: S8_ExternalScope
Supplementary Table S8. External dataset scope and wording table.
Dataset	GEO title	Organism/platform	Samples in GEO	Data availability in GEO	Relevance to current manuscript	Allowed revision use	Not claimed as	Planned manuscript wording	Source URL	Accessed date
GSE248247	Characterization of Diabetic and Non-Diabetic Foot Ulcers Using Single-Cell RNA-Sequencing	Homo sapiens; GPL20301 Illumina HiSeq 4000	2 samples: human diabetic foot ulcer and human non-diabetic ulcer	GSE248247_RAW.tar (MTX/TSV) and raw data available in SRA	Human foot-ulcer scRNA-seq generated with an optimized 10X Genomics workflow, but only two ulcer samples and not the same wound-edge/unwounded-skin design as PRJNA736095.	Raw 10x feasibility only	Not strong external classifier validation; not an independent donor-grouped performance cohort; not orthogonal DNA validation of RNA-derived variants.	Public raw 10x feasibility dataset showing that related human wound/ulcer scRNA-seq data exist, but it is insufficient for robust external validation of the classifier.	https://www.ncbi.nlm.nih.gov/geo/query/acc.cgi?acc=GSE248247	2026-06-09
GSE165816	Single Cell Transcriptomic Landscape of Diabetic Foot Ulcers	Homo sapiens; GPL24676 Illumina NovaSeq 6000	54 samples from foot skin, forearm skin, and PBMCs across non-diabetic subjects and diabetic patients with/without DFU	Processed supplementary CSV files; raw data not available in GEO due patient privacy concerns	Large public DFU single-cell expression resource for biological/expression context, but raw sequencing files are not provided in GEO for the current GATK-based variant-calling pipeline.	Processed biological/expression validation/context only	Not raw 10x GATK reprocessing validation; not independent mutation-derived classifier validation; not orthogonal variant validation.	Processed public DFU single-cell expression dataset suitable for contextual expression/biological validation, not a direct raw-pipeline validation cohort.	https://www.ncbi.nlm.nih.gov/geo/query/acc.cgi?acc=GSE165816	2026-06-09
GSE265972	Spatiotemporal Single-Cell Roadmap of Human Skin Wound Healing (Single-cell-VU)	Homo sapiens; GPL24676 Illumina NovaSeq 6000	9 samples: 5 matched healthy controls and 4 venous ulcer samples	Processed annotation/metadata and processed TAR files; GEO notes controlled-access raw sequencing data in EGA and raw data not provided for the GEO record	Human skin wound-healing/venous-ulcer single-cell expression resource, but raw data are not openly provided in GEO and disease context differs from PRJNA736095.	Processed biological/expression validation/context only	Not open raw 10x reprocessing validation; not independent mutation-derived classifier validation; not orthogonal variant validation.	Processed venous-ulcer/skin-wound expression resource for biological context only; not a direct raw external validation of the GATK mutation-derived classifier.	https://www.ncbi.nlm.nih.gov/geo/query/acc.cgi?acc=GSE265972	2026-06-09
